# Supplementary material for: Accuracy of GynTect® Methylation Markers to Detect Recurrent Disease in Patients Treated for CIN3: A Proof-of-Concept Case-Control Study
Source: Cancers (Basel). 2024 Aug 30;16(17):3022. doi: 10.3390/cancers16173022 (PMC11394525; doi:10.3390/cancers16173022)
Supplement: Supplementary file 1 [file cancers-16-03022-s001.zip]

Archive with 1 entries (1 files):
- cancers-3106697-supplementary.pdf
